# Supplementary material for: EGFR Mutation-Harboring Lung Cancer Cells Produce CLEC11A with Endothelial Trophic and Tumor-Promoting Activities
Source: Cancers (Basel). 2022 Mar 7;14(5):1356. doi: 10.3390/cancers14051356 (PMC8909374; doi:10.3390/cancers14051356)
Supplement: Supplementary file 1 [file cancers-14-01356-s001.zip]

Archive with 1 entries (1 files):
- cancers-1621656 supplementary materials.pdf
